# Supplementary material for: Melanin Promotes Spore Production in the Rice Blast Fungus Magnaporthe oryzae
Source: Front Microbiol. 2022 Feb 24;13:843838. doi: 10.3389/fmicb.2022.843838 (PMC8920546; doi:10.3389/fmicb.2022.843838)
Supplement: Supplementary file 2 [file Table_1.XLSX]

## Sheet: Table S1
Supplementary Table S1. Primers used in this study.
Primer name	Primer sequence (5’-3’)
CNF1-5F	GAGGCTAACTGACACTCTAGAGGGTATCGCTACCAAAGAAAGGAA
CNF1-5R	GTGGGGCACTGTGGCGTTGGCAGTGGATGACTGAGGTCGCCAGAA
CNF1-3F	GCACGGGAATTGCATGCTCTCAGCAGACCCGATACCCGCTGTTGA
CNF1-3R	TGTAAAACGACGGCCAGTGCCAAGACAGATCGTGGCAAGTGAGGA
PIG1-5F	GAGGCTAACTGACACTCTAGAGGGCATCCAAAGGGTTCTCTTAC
PIG1-5R	CATTCATTGTTGACCTCCACTATCCTCCGAGTTGCTCTCATATC
PIG1-3F	GGGCAAAGGAATAGAGTAGATGTCCACATTAGGCTGTCCATAAC
PIG1-3R	TGTAAAACGACGGCCAGTGCCATCTTGACAGCCCAGCTTTAC
COS1-5F	GAGGCTAACTGACACTCTAGAGCTATTAAACACGCAATGCAACAC
COS1-5R	TGGAAGGGTGGAAGGCCCCCTACAATTCCTCACTATACGCACCT
COS1-3F	TCCAAGTGTCTACTGCTGGCCGTATGAGATGGGTCAGGTTTGTG
COS1-3R	TGTAAAACGACGGCCAGTGCCACTCGCTTGTGGCTTTCTGGGTAT
GCF3-5F	GAGGCTAACTGACACTCTAGAGCGACGGGCTTGTAGGTGTTGATG
GCF3-5R	TGGAAGGGTGGAAGGCCCCCTATGCAGCTCGCGTTTACTTGGTT
GCF3-3F	TCCAAGTGTCTACTGCTGGCCCGTGGGTCCATCTGAACCTCCTC
GCF3-3R	TGTAAAACGACGGCCAGTGCCAGTTGCGGTTTCGTTTGCTAGTCG
GCC1-5F	GAGGCTAACTGACACTCTAGAGAAGGTGAATAGACAAGGCAGGTA
GCC1-5R	TGGAAGGGTGGAAGGCCCCCTATTTATTGAATCAGTCCGTCCTC
GCC1-3F	TCCAAGTGTCTACTGCTGGCCGTTTCGTCGTGGAATGCCTGGTG
GCC1-3R	TGTAAAACGACGGCCAGTGCCATATGTTACCTCGCCTTCCCAATT
HOX2-5F	GAGGCTAACTGACACTCTAGAGTCGCCCGTTACTTCCGACTACCT
HOX2-5R	TGGAAGGGTGGAAGGCCCCCTGGAAATCCCTGGTGTAAAGAGTG
HOX2-3F	TCCAAGTGTCTACTGCTGGCCAGTTTCCATGTTCCTAATTTCCT
HOX2-3R	TGTAAAACGACGGCCAGTGCCAGGTGTCTTGGTGTTTACTATTCT
PIG1-CKF	GATCTGTTCCGGAGCTTCTTAC
PIG1-CKR	GCATTGAGGGAGATGAGATGATAG
CNF1-CKF	CCAGGCAGCGAACTTCTATT
CNF1-CKR	GAGGTGGCGTTTGCATTTG
COS1-CKF	GCTTCCCTTCTGGTCCTT
COS1-CKR	GCTGCGAGCTGTCAATAC
GCF3-CKF	TGTAGTTCCTGCTGCTCCT
GCF3-CKR	TTGTTTACCCAGAATGCG
GCC1-CKF	CGCATTCCAACATACCCATA
GCC1-CKR	AGCAGTCGGCTCCTCAAT
HOX2-CKF	TTGGTCCGAGACTGAGAAT
HOX2-CKR	GATGAGCAGGATGGAGAAG
PMK1-CKF	AACCGAACACCGCATCTT
PMK1-CKR	GGGTTCGTAGGCAGAACATAG
PIG1-LR	AAGCACCAACACCTGTGAATA
CNF1-LF	ACAAGTCGTCAAGGGAGTTG
COS1-LR	GTAAACATGCCCTCTCAGGCT
GCF3-LR	AGTACGGGCAACGGTAGGCTT
GCC1-LR	CCAGACATCCACTCAAGCTCG
HOX2-LR	AAGCCGAGCCACGCATGATTC
PMK1-LR	TTACTTGTCCGAATCACCACACAT
BAR-seqR	GACACAAATTTTGTGCTCACC
HPH-seqF	ATGCGACGCAATCGTCCGATC
Ben-seqF	GTCAGACACTCTAGTTGTTGA
Sur-seqF	GTGCATCAACTCGTATAGGCA
RSY1-RTF	AAGGTCATTGCGCCTACTC
RSY1-RTR	CTTCATGGTGGTGTCCTTGTA
Tbl-ckF	TTCCGCGCTGTCACCGTTCC
Tbl-ckR	GGGCCTCCTCCTCGTACTCCTCTT
